# Supplementary material for: Hundreds of conserved non-coding genomic regions are independently lost in mammals
Source: Nucleic Acids Res. 2012 Oct 5;40(22):11463–76. doi: 10.1093/nar/gks905 (PMC3526296; doi:10.1093/nar/gks905)
Supplement: Supplementary Data [file supp_gks905_nar-01139-x-2012-File009.xls]

## Sheet: Mammal losses, human reference
CNE losses in mouse, rat, guinea pig, horse, dog, cow, elephant. Human-referenced alignment. hg18 assembly
chr	start	end	no. independent losses	species with CNE losses	loss nodes in the phylogenetic tree	GERP number of rejected substitutions	GERP fraction of rejected substitutions	phyloP conservation P-value
chr1	4318084	4318155	2	mouse,guinea pig,	mouse,guinea pig,	55.375	0.2896	4.00009
chr1	32151974	32152048	2	mouse,guinea pig,	mouse,guinea pig,	110.358	0.5057	7.51996
chr1	49733402	49733477	2	mouse,guinea pig,	mouse,guinea pig,	97.727	0.3833	5.72064
chr1	57965554	57965898	2	cow,dog,	cow,dog,	363.459	0.295	22.8479
chr1	60432161	60432234	2	mouse,guinea pig,	mouse,guinea pig,	133.752	0.5194	12.0943
chr1	63701899	63702030	2	mouse,cow,rat,	mouse-rat,cow,	140.963	0.539	14.4713
chr1	64586864	64586956	3	cow,horse,guinea pig,	guinea pig,cow,horse,	107.956	0.4382	7.57043
chr1	64762198	64762279	2	mouse,guinea pig,	mouse,guinea pig,	137.706	0.472	10.9295
chr1	64953558	64953757	2	mouse,rat,guinea pig,	mouse-rat,guinea pig,	333.598	0.4949	37.6001
chr1	67904998	67905097	2	mouse,rat,guinea pig,	mouse-rat,guinea pig,	122.729	0.3127	7.17658
chr1	67934822	67934898	2	mouse,guinea pig,	mouse,guinea pig,	130.782	0.4981	12.4527
chr1	68539981	68540144	2	mouse,rat,guinea pig,	mouse-rat,guinea pig,	187.19	0.4022	17.2504
chr1	72234029	72234139	2	mouse,cow,	mouse,cow,	118.108	0.3568	9.43673
chr1	73495736	73495831	2	mouse,rat,guinea pig,	mouse-rat,guinea pig,	108.038	0.4689	10.9382
chr1	76206731	76206841	2	mouse,rat,guinea pig,	mouse-rat,guinea pig,	170.28	0.4662	13.9274
chr1	76206950	76207028	2	mouse,rat,guinea pig,	mouse-rat,guinea pig,	119.709	0.4832	10.0808
chr1	82874998	82875076	2	horse,guinea pig,	guinea pig,horse,	75.104	0.2533	4.67511
chr1	82875110	82875208	2	horse,guinea pig,	guinea pig,horse,	205.591	0.5147	17.0377
chr1	98088858	98088999	2	cow,guinea pig,	guinea pig,cow,	220.339	0.436	15.5638
chr1	103499459	103499570	2	mouse,elephant,guinea pig,	mouse-guinea pig,elephant,	108.666	0.403	9.18392
chr1	103499968	103500063	2	elephant,guinea pig,	guinea pig,elephant,	110.967	0.4381	9.14051
chr1	111081226	111081328	2	dog,guinea pig,	guinea pig,dog,	121.297	0.3413	8.40802
chr1	112763231	112763329	2	mouse,rat,dog,	mouse-rat,dog,	150.054	0.4522	10.1328
chr1	119426081	119426159	2	mouse,rat,guinea pig,	mouse-rat,guinea pig,	100.666	0.4964	5.90594
chr1	144365457	144365567	2	mouse,elephant,	mouse,elephant,	143.837	0.4461	13.1157
chr1	149926682	149926756	2	mouse,dog,	mouse,dog,	57.754	0.2232	4.04188
chr1	150302675	150302765	2	mouse,dog,	mouse,dog,	134.681	0.5435	16.3002
chr1	153736688	153736799	2	mouse,rat,guinea pig,	mouse-rat,guinea pig,	143.964	0.3641	9.80168
chr1	174540065	174540166	2	cow,guinea pig,	guinea pig,cow,	81.773	0.325	5.95897
chr1	176410389	176410633	2	mouse,rat,guinea pig,	mouse-rat,guinea pig,	422.123	0.5604	42.2718
chr1	177243454	177243540	2	mouse,rat,dog,	mouse-rat,dog,	38.777	0.139	2.57592
chr1	178693910	178693984	2	mouse,rat,horse,	mouse-rat,horse,	81.398	0.4531	6.42737
chr1	186264293	186264380	2	mouse,rat,guinea pig,	mouse-rat,guinea pig,	118.041	0.4279	10.5918
chr1	198214708	198214809	2	mouse,cow,rat,	mouse-rat,cow,	112.509	0.3482	12.0677
chr1	211222397	211222565	2	mouse,rat,guinea pig,	mouse-rat,guinea pig,	209.178	0.396	18.6339
chr1	212979735	212979832	2	mouse,rat,guinea pig,	mouse-rat,guinea pig,	88.532	0.3165	7.14894
chr1	214716479	214716595	2	rat,guinea pig,	rat,guinea pig,	134.502	0.3852	8.32464
chr1	214973409	214973500	2	mouse,guinea pig,	mouse,guinea pig,	92.567	0.2991	7.29412
chr1	217890651	217890737	2	mouse,guinea pig,	mouse,guinea pig,	36.043	0.1091	2.50442
chr1	220550923	220551024	2	mouse,rat,guinea pig,	mouse-rat,guinea pig,	108.53	0.3164	6.56572
chr1	239134987	239135112	2	mouse,cow,rat,	mouse-rat,cow,	127.289	0.453	13.833
chr1	241872030	241872117	2	mouse,rat,horse,	mouse-rat,horse,	87.145	0.3945	8.67439
chr1	244367519	244367644	2	dog,guinea pig,	guinea pig,dog,	136.463	0.3064	10.3884
chr2	697753	697887	2	cow,dog,	cow,dog,	156.882	0.3758	14.8981
chr2	1266893	1267069	3	cow,dog,guinea pig,	guinea pig,cow,dog,	168.241	0.3947	18.3184
chr2	1334064	1334187	3	cow,dog,guinea pig,	guinea pig,cow,dog,	102.715	0.3081	8.98538
chr2	3205086	3205184	2	cow,guinea pig,	guinea pig,cow,	35.839	0.1284	2.6667
chr2	7500277	7500365	2	mouse,rat,dog,guinea pig,	mouse-guinea pig,dog,	67.706	0.3034	6.15426
chr2	10650353	10650449	2	cow,guinea pig,	guinea pig,cow,	142.672	0.5096	12.2028
chr2	10654960	10655070	2	rat,guinea pig,	rat,guinea pig,	95.46	0.2254	5.04584
chr2	12572467	12572552	2	mouse,guinea pig,	mouse,guinea pig,	135.28	0.4745	14.366
chr2	15430193	15430336	2	mouse,cow,rat,	mouse-rat,cow,	166.67	0.4517	14.0313
chr2	19943893	19943965	2	cow,rat,guinea pig,	mouse-guinea pig,cow,	49.39	0.4368	5.62727
chr2	49101967	49102108	2	rat,guinea pig,	rat,guinea pig,	284.981	0.5933	37.1978
chr2	51805837	51806018	2	mouse,guinea pig,	mouse,guinea pig,	278.747	0.5016	24.9491
chr2	52426472	52426557	2	mouse,dog,	mouse,dog,	134.259	0.4457	14.409
chr2	53754677	53754762	2	mouse,guinea pig,	mouse,guinea pig,	106.609	0.4141	7.16153
chr2	54075781	54075857	2	mouse,guinea pig,	mouse,guinea pig,	111.872	0.3952	8.36737
chr2	62003466	62003785	2	mouse,dog,	mouse,dog,	457.71	0.5026	36.3739
chr2	62203285	62203357	2	mouse,rat,guinea pig,	mouse-rat,guinea pig,	115.641	0.5232	8.90906
chr2	62213651	62213739	3	rat,horse,guinea pig,	rat,guinea pig,horse,	60.222	0.2692	3.37787
chr2	67777536	67777614	2	mouse,rat,guinea pig,	mouse-rat,guinea pig,	122.556	0.4572	9.68113
chr2	78201001	78201122	2	mouse,dog,	mouse,dog,	173.029	0.5393	23.2325
chr2	79402638	79402778	2	mouse,rat,dog,	mouse-rat,dog,	235.347	0.5169	24.325
chr2	82670561	82670689	2	mouse,rat,dog,	mouse-rat,dog,	68.411	0.1996	4.79534
chr2	108961683	108961768	2	rat,guinea pig,	rat,guinea pig,	105.252	0.4768	11.5942
chr2	115484608	115484694	2	mouse,guinea pig,	mouse,guinea pig,	111.814	0.3561	7.81465
chr2	118965563	118965655	2	mouse,dog,	mouse,dog,	111.714	0.3969	8.9269
chr2	122246438	122246509	2	mouse,guinea pig,	mouse,guinea pig,	69.002	0.4339	8.2915
chr2	127310190	127310393	2	horse,guinea pig,	guinea pig,horse,	211.409	0.4544	17.2209
chr2	129713587	129713759	2	cow,guinea pig,	guinea pig,cow,	121.948	0.2676	8.12242
chr2	139093756	139093891	2	mouse,guinea pig,	mouse,guinea pig,	290.542	0.5596	23.2337
chr2	141220493	141220675	2	mouse,dog,	mouse,dog,	308.349	0.4305	28.1477
chr2	142371338	142371560	2	mouse,cow,	mouse,cow,	163.37	0.1884	7.51327
chr2	144258030	144258155	2	mouse,guinea pig,	mouse,guinea pig,	257.494	0.5406	29.8725
chr2	145651574	145651677	2	mouse,rat,horse,dog,	mouse-rat,horse-cat,	104.353	0.3142	6.23243
chr2	146727156	146727536	2	elephant,guinea pig,	guinea pig,elephant,	626.65	0.4072	44.9641
chr2	152912036	152912110	2	mouse,dog,	mouse,dog,	147.196	0.5134	14.5709
chr2	155826236	155826472	2	mouse,cow,	mouse,cow,	267.725	0.4737	25.1773
chr2	181513407	181513489	2	cow,rat,	rat,cow,	85.521	0.3061	6.78953
chr2	181834875	181834945	2	mouse,rat,elephant,	mouse-rat,elephant,	35.585	0.1694	1.81932
chr2	189688205	189688297	2	rat,dog,	rat,dog,	111.182	0.3046	7.10318
chr2	190469032	190469117	2	rat,dog,	rat,dog,	135.486	0.6251	14.6801
chr2	190604623	190604809	2	cow,dog,	cow,dog,	485.08	0.6807	71.0924
chr2	193309765	193309856	2	mouse,horse,	mouse,horse,	72.106	0.2097	4.35604
chr2	194300393	194300483	2	rat,guinea pig,	rat,guinea pig,	115.826	0.4035	9.98818
chr2	196404485	196404563	2	dog,elephant,	dog,elephant,	42.596	0.1751	1.77518
chr2	196954497	196954645	2	mouse,rat,dog,	mouse-rat,dog,	228.736	0.5036	24.634
chr2	198133331	198133485	3	cow,dog,guinea pig,	guinea pig,cow,dog,	247.392	0.5648	16.6134
chr2	213768203	213768277	2	rat,guinea pig,	rat,guinea pig,	109.012	0.4857	8.6569
chr3	704161	704302	2	mouse,rat,horse,	mouse-rat,horse,	99.205	0.2618	8.29402
chr3	2647850	2648059	2	rat,guinea pig,	rat,guinea pig,	265.406	0.4545	23.5622
chr3	5980603	5980827	2	mouse,guinea pig,	mouse,guinea pig,	397.669	0.4887	29.0373
chr3	6005834	6005905	2	dog,guinea pig,	guinea pig,dog,	42.775	0.1543	2.57839
chr3	8385630	8385702	2	cow,dog,	cow,dog,	75.291	0.3494	7.28036
chr3	14907215	14907285	2	mouse,guinea pig,	mouse,guinea pig,	78.62	0.4033	8.48423
chr3	17104486	17104708	2	cow,rat,	rat,cow,	126.471	0.1762	6.49529
chr3	23553917	23554022	2	mouse,rat,horse,	mouse-rat,horse,	115.043	0.3232	8.42423
chr3	24831249	24831445	2	mouse,cow,	mouse,cow,	197.616	0.2961	12.6707
chr3	25572581	25572671	2	mouse,cow,	mouse,cow,	150.955	0.4648	7.1131
chr3	25906496	25906635	2	mouse,guinea pig,	mouse,guinea pig,	217.546	0.3851	16.7279
chr3	26198795	26199029	2	cow,guinea pig,	guinea pig,cow,	192.433	0.2441	10.1347
chr3	27119595	27119674	2	mouse,cow,rat,	mouse-rat,cow,	142.408	0.4609	16.2796
chr3	28328085	28328174	3	mouse,cow,rat,dog,	mouse-rat,cow,dog,	123.932	0.4258	8.84483
chr3	29611951	29612030	2	mouse,cow,	mouse,cow,	81.448	0.3161	5.43318
chr3	41047659	41047734	2	mouse,cow,	mouse,cow,	99.597	0.5468	13.1125
chr3	41152608	41152694	2	mouse,cow,	mouse,cow,	122.927	0.4336	9.15593
chr3	49997360	49997430	2	cow,rat,	rat,cow,	43.06	0.3766	2.7727
chr3	51175169	51175247	2	rat,horse,	rat,horse,	168.826	0.4666	15.8564
chr3	79445542	79445648	2	mouse,guinea pig,	mouse,guinea pig,	74.397	0.1998	3.64325
chr3	81312025	81312109	2	mouse,cow,	mouse,cow,	69.047	0.3771	7.36287
chr3	84390112	84390187	2	mouse,guinea pig,	mouse,guinea pig,	123.019	0.5723	11.831
chr3	87999928	88000077	2	mouse,cow,guinea pig,	mouse-guinea pig,cow,	64.223	0.2205	4.24011
chr3	97511628	97511849	2	cow,dog,	cow,dog,	264.513	0.3266	15.4237
chr3	99282954	99283026	2	mouse,horse,	mouse,horse,	59.394	0.3581	5.63985
chr3	101060623	101060714	2	mouse,rat,horse,	mouse-rat,horse,	61.482	0.2355	2.68642
chr3	109863990	109864091	2	mouse,elephant,	mouse,elephant,	159.852	0.5142	17.3635
chr3	114929434	114929589	2	mouse,horse,	mouse,horse,	207.125	0.5487	24.8933
chr3	116155605	116155681	2	cow,guinea pig,	guinea pig,cow,	71.905	0.4257	6.53011
chr3	117850737	117850808	2	mouse,guinea pig,	mouse,guinea pig,	86.262	0.3226	7.13607
chr3	127952274	127952412	2	mouse,cow,	mouse,cow,	172.928	0.36	10.3378
chr3	129562311	129562422	2	mouse,cow,	mouse,cow,	92.675	0.4155	8.32941
chr3	134298672	134298751	2	mouse,cow,rat,	mouse-rat,cow,	83.06	0.3889	6.1894
chr3	141540891	141540966	2	cow,guinea pig,	guinea pig,cow,	97.121	0.4022	8.04595
chr3	158840478	158840774	2	dog,elephant,	dog,elephant,	385.981	0.3938	30.2807
chr3	159749504	159749616	2	horse,dog,	horse,dog,	167.137	0.4243	15.7975
chr3	161947315	161947409	3	cow,horse,dog,guinea pig,	guinea pig,cow,horse-cat,	85.003	0.3419	6.50169
chr3	162083397	162083487	2	elephant,guinea pig,	guinea pig,elephant,	136.456	0.3923	7.85641
chr3	166693277	166693352	2	mouse,rat,guinea pig,	mouse-rat,guinea pig,	115.653	0.499	13.2941
chr3	175471476	175471585	3	mouse,cow,guinea pig,	mouse,guinea pig,cow,	85.925	0.2263	4.63145
chr3	175663624	175663760	2	mouse,cow,	mouse,cow,	177.554	0.3407	13.1592
chr3	176417938	176418057	2	mouse,guinea pig,	mouse,guinea pig,	135.262	0.3136	10.2696
chr3	176726471	176726642	2	mouse,cow,	mouse,cow,	256.672	0.4936	22.6655
chr3	176959378	176959448	2	mouse,cow,guinea pig,	mouse-guinea pig,cow,	74.2	0.4451	7.42029
chr3	177890579	177890672	2	mouse,dog,	mouse,dog,	148.782	0.4458	13.2286
chr3	178124570	178124642	2	mouse,elephant,	mouse,elephant,	83.975	0.3998	7.91096
chr3	178798789	178798877	2	mouse,dog,	mouse,dog,	143.399	0.3927	11.4898
chr3	179187885	179187976	2	mouse,dog,	mouse,dog,	69.408	0.3015	6.25687
chr3	179372585	179372697	2	mouse,dog,	mouse,dog,	180.136	0.5607	18.4056
chr3	181316878	181317032	2	mouse,rat,guinea pig,	mouse-rat,guinea pig,	254.883	0.4884	22.8191
chr3	181440047	181440123	2	mouse,cow,	mouse,cow,	65.157	0.2724	4.58162
chr3	181584033	181584109	2	mouse,rat,elephant,	mouse-rat,elephant,	111.093	0.4029	7.74802
chr3	182995965	182996037	2	rat,guinea pig,	rat,guinea pig,	134.795	0.4898	16.7601
chr3	183056487	183056687	2	mouse,guinea pig,	mouse,guinea pig,	304.073	0.4484	25.4934
chr3	195581893	195581990	2	dog,guinea pig,	guinea pig,dog,	13.349	0.0382	1.37571
chr4	25991832	25991938	2	mouse,dog,	mouse,dog,	96.842	0.3048	7.58058
chr4	28533501	28533578	2	mouse,cow,	mouse,cow,	69.532	0.3493	5.47006
chr4	30379146	30379279	2	mouse,guinea pig,	mouse,guinea pig,	175.855	0.3361	9.43533
chr4	30958319	30958430	2	mouse,cow,	mouse,cow,	188.971	0.534	21.7182
chr4	34621844	34622009	2	mouse,rat,guinea pig,	mouse-rat,guinea pig,	219.963	0.4016	17.45
chr4	35276166	35276327	2	mouse,horse,	mouse,horse,	253.666	0.4776	20.157
chr4	35339051	35339151	2	mouse,guinea pig,	mouse,guinea pig,	169.207	0.4999	15.278
chr4	35399009	35399096	3	mouse,rat,horse,elephant,	mouse-rat,horse,elephant,	51.816	0.3019	4.48224
chr4	41597037	41597129	2	cow,rat,	rat,cow,	80.386	0.4128	9.89265
chr4	45197603	45197759	2	rat,guinea pig,	rat,guinea pig,	174.944	0.3167	11.8374
chr4	53044293	53044449	2	mouse,cow,rat,	mouse-rat,cow,	189.427	0.3878	12.334
chr4	56435747	56435820	2	cow,dog,	cow,dog,	82.997	0.518	6.82429
chr4	59271820	59271909	2	mouse,rat,guinea pig,	mouse-rat,guinea pig,	99.67	0.3499	7.6794
chr4	59428564	59428648	2	mouse,cow,rat,	mouse-rat,cow,	107.483	0.422	12.1744
chr4	82654697	82654776	2	dog,guinea pig,	guinea pig,dog,	95.839	0.3351	6.51694
chr4	93769685	93769777	2	elephant,guinea pig,	guinea pig,elephant,	177.88	0.5303	16.3467
chr4	95660426	95660522	2	mouse,rat,guinea pig,	mouse-rat,guinea pig,	120.571	0.4271	11.5114
chr4	103158614	103158710	2	mouse,cow,rat,guinea pig,	mouse-guinea pig,cow,	111.347	0.5432	11.5429
chr4	111171254	111171412	2	cow,guinea pig,	guinea pig,cow,	243.516	0.4974	27.0144
chr4	112972785	112972897	2	mouse,cow,rat,	mouse-rat,cow,	132.966	0.4563	13.081
chr4	120877889	120877977	2	mouse,elephant,	mouse,elephant,	59.559	0.2125	4.35992
chr4	135808390	135808474	2	cow,guinea pig,	guinea pig,cow,	89.513	0.3575	8.80225
chr4	143957883	143957962	2	cow,dog,	cow,dog,	142.582	0.4728	8.39534
chr4	149874059	149874155	2	cow,guinea pig,	guinea pig,cow,	114.303	0.3328	6.51795
chr4	167418553	167418749	2	mouse,horse,	mouse,horse,	347.21	0.5991	35.4632
chr4	168714664	168714777	2	horse,dog,	horse,dog,	153.943	0.392	13.8622
chr4	172160119	172160232	2	mouse,dog,	mouse,dog,	128.25	0.4473	10.0251
chr4	181754322	181754433	2	mouse,cow,rat,	mouse-rat,cow,	164.632	0.5014	14.7187
chr4	188171519	188171635	2	cow,guinea pig,	guinea pig,cow,	216.054	0.48	24.3259
chr4	188203563	188203650	2	cow,guinea pig,	guinea pig,cow,	134.756	0.4386	12.0301
chr5	3148487	3148569	2	mouse,rat,guinea pig,	mouse-rat,guinea pig,	82.075	0.4273	10.1575
chr5	5156373	5156467	2	mouse,guinea pig,	mouse,guinea pig,	95.995	0.3193	10.6131
chr5	5156501	5156599	2	mouse,guinea pig,	mouse,guinea pig,	103.143	0.3415	8.84904
chr5	11573972	11574050	2	mouse,elephant,	mouse,elephant,	49.104	0.1984	4.10725
chr5	31498036	31498113	3	mouse,cow,rat,dog,	mouse-rat,cow,dog,	109.429	0.5016	8.54404
chr5	42716007	42716136	3	mouse,cow,rat,dog,	mouse-rat,cow,dog,	163.693	0.458	13.5716
chr5	45752697	45752785	2	mouse,cow,rat,	mouse-rat,cow,	83.831	0.2964	6.01031
chr5	51227087	51227224	2	mouse,rat,guinea pig,	mouse-rat,guinea pig,	257.826	0.5293	26.5081
chr5	57769030	57769138	2	mouse,rat,elephant,	mouse-rat,elephant,	62.946	0.2095	3.01327
chr5	66726352	66726473	2	cow,guinea pig,	guinea pig,cow,	218.619	0.4324	19.9139
chr5	73134549	73134632	2	mouse,rat,dog,	mouse-rat,dog,	53.175	0.2712	4.23352
chr5	73875268	73875361	2	mouse,dog,	mouse,dog,	122.397	0.3893	8.82664
chr5	77239825	77239907	2	rat,dog,	rat,dog,	127.833	0.4906	11.0655
chr5	80893214	80893469	2	rat,guinea pig,	rat,guinea pig,	403.096	0.483	35.6876
chr5	81884938	81885037	2	mouse,guinea pig,	mouse,guinea pig,	119.208	0.3702	10.4134
chr5	83796143	83796216	2	mouse,elephant,	mouse,elephant,	76.158	0.3209	5.97713
chr5	84537978	84538078	2	mouse,horse,	mouse,horse,	149.323	0.5011	13.8028
chr5	84868031	84868186	2	mouse,cow,	mouse,cow,	193.828	0.4044	6.75036
chr5	85184146	85184226	2	cow,dog,	cow,dog,	69.739	0.3537	5.45532
chr5	85364008	85364109	2	rat,dog,	rat,dog,	189.775	0.5107	20.4247
chr5	87848042	87848268	4	mouse,cow,dog,guinea pig,	mouse,guinea pig,cow,dog,	268.218	0.392	20.048
chr5	91418976	91419063	2	mouse,guinea pig,	mouse,guinea pig,	133.203	0.3988	7.44126
chr5	91419064	91419204	2	mouse,guinea pig,	mouse,guinea pig,	159.197	0.2981	8.04224
chr5	93059233	93059318	2	mouse,cow,rat,	mouse-rat,cow,	100.131	0.4382	9.51421
chr5	95647262	95647422	2	cow,rat,	rat,cow,	356.88	0.5979	43.5529
chr5	100155131	100155202	2	mouse,cow,guinea pig,	mouse-guinea pig,cow,	49.257	0.2208	2.37734
chr5	102190229	102190396	2	mouse,guinea pig,	mouse,guinea pig,	188.522	0.2944	12.208
chr5	103464961	103465168	2	mouse,rat,elephant,	mouse-rat,elephant,	261.812	0.5051	22.7991
chr5	109936428	109936513	2	mouse,guinea pig,	mouse,guinea pig,	58.152	0.2054	3.14951
chr5	111697278	111697389	2	mouse,dog,	mouse,dog,	158.867	0.3985	12.2129
chr5	111976568	111976759	2	mouse,dog,	mouse,dog,	255.455	0.4283	20.5655
chr5	137944130	137944303	2	mouse,elephant,	mouse,elephant,	368.15	0.5372	28.3665
chr5	151917820	151917940	2	mouse,guinea pig,	mouse,guinea pig,	229.863	0.5508	30.6758
chr5	154877655	154877728	2	mouse,horse,guinea pig,	mouse-guinea pig,horse,	71.035	0.5379	9.71186
chr5	157741361	157741470	2	mouse,rat,dog,	mouse-rat,dog,	218.85	0.5639	28.6411
chr5	162098594	162098672	2	rat,guinea pig,	rat,guinea pig,	53.356	0.2312	3.13672
chr5	168014050	168014183	2	mouse,cow,rat,	mouse-rat,cow,	108.957	0.2813	7.5709
chr6	1059494	1059637	2	rat,elephant,	rat,elephant,	162.103	0.3741	9.89929
chr6	1074536	1074639	2	cow,guinea pig,	guinea pig,cow,	70.728	0.2358	4.15019
chr6	1145844	1145984	2	dog,guinea pig,	guinea pig,dog,	108.405	0.2246	6.08046
chr6	1648555	1648644	2	cow,dog,	cow,dog,	90.773	0.3275	7.98423
chr6	1801742	1801874	2	cow,rat,	rat,cow,	150.742	0.3331	9.66359
chr6	5078000	5078093	2	mouse,cow,rat,guinea pig,	mouse-guinea pig,cow,	78.268	0.3558	7.16551
chr6	10002773	10002860	2	mouse,cow,rat,	mouse-rat,cow,	122.82	0.5024	14.1724
chr6	16030961	16031032	3	mouse,cow,rat,horse,	mouse-rat,cow,horse,	62.931	0.284	5.14152
chr6	19150825	19150948	2	mouse,elephant,	mouse,elephant,	135.78	0.2744	7.38698
chr6	19443065	19443260	2	cow,rat,	rat,cow,	162.758	0.2531	8.78314
chr6	34400758	34400879	2	mouse,rat,guinea pig,	mouse-rat,guinea pig,	185.421	0.4565	16.3337
chr6	40328291	40328361	2	mouse,rat,guinea pig,	mouse-rat,guinea pig,	30.991	0.1274	2.1727
chr6	41015219	41015341	2	mouse,cow,	mouse,cow,	140.867	0.3289	11.5005
chr6	45299973	45300107	2	mouse,guinea pig,	mouse,guinea pig,	247.038	0.5297	23.7254
chr6	46032358	46032445	2	mouse,guinea pig,	mouse,guinea pig,	176.167	0.5005	15.0887
chr6	46103845	46103924	2	dog,guinea pig,	guinea pig,dog,	122.398	0.4024	9.66911
chr6	51528996	51529070	2	rat,guinea pig,	rat,guinea pig,	60.148	0.2823	3.1994
chr6	52004600	52004769	2	mouse,dog,	mouse,dog,	311.237	0.5116	30.591
chr6	52004802	52004948	2	mouse,dog,	mouse,dog,	360.723	0.6413	50.2982
chr6	54629453	54629536	2	mouse,dog,	mouse,dog,	136.259	0.49	13.8832
chr6	57417477	57417609	2	mouse,rat,dog,	mouse-rat,dog,	238.82	0.5221	22.2645
chr6	62678143	62678245	3	cow,elephant,guinea pig,	guinea pig,cow,elephant,	77.945	0.2103	2.95296
chr6	62685843	62686044	2	mouse,cow,	mouse,cow,	102.901	0.1509	5.12685
chr6	62697295	62697365	2	mouse,cow,	mouse,cow,	104.547	0.4032	6.34461
chr6	62769775	62769850	2	rat,horse,	rat,horse,	113.51	0.5396	11.9991
chr6	65121465	65121541	2	mouse,guinea pig,	mouse,guinea pig,	140.585	0.5367	9.02196
chr6	65956300	65956420	2	cow,guinea pig,	guinea pig,cow,	139.291	0.379	11.1222
chr6	66168383	66168595	2	mouse,guinea pig,	mouse,guinea pig,	264.25	0.4023	13.9052
chr6	66691546	66691761	2	cow,guinea pig,	guinea pig,cow,	350.796	0.4821	32.6353
chr6	67270443	67270548	2	rat,dog,	rat,dog,	111.611	0.3668	6.5987
chr6	75363124	75363202	2	mouse,rat,horse,	mouse-rat,horse,	73.483	0.3165	4.18057
chr6	78793780	78793870	2	mouse,rat,guinea pig,	mouse-rat,guinea pig,	101.385	0.3547	7.81229
chr6	79593010	79593144	2	cow,horse,	cow,horse,	208.565	0.4429	13.0897
chr6	81840160	81840244	2	rat,guinea pig,	rat,guinea pig,	37.853	0.1131	2.83425
chr6	85813180	85813273	2	mouse,guinea pig,	mouse,guinea pig,	72.434	0.1968	4.02851
chr6	86388118	86388246	2	mouse,rat,guinea pig,	mouse-rat,guinea pig,	255.168	0.5779	26.6632
chr6	87857480	87857606	3	mouse,rat,horse,elephant,	mouse-rat,horse,elephant,	247.271	0.5867	31.3348
chr6	88053920	88054175	2	rat,guinea pig,	rat,guinea pig,	388.276	0.387	29.8194
chr6	88412188	88412260	2	mouse,rat,guinea pig,	mouse-rat,guinea pig,	95.377	0.454	9.51514
chr6	95400535	95400635	2	mouse,guinea pig,	mouse,guinea pig,	177.974	0.4981	18.0636
chr6	102097304	102097374	2	mouse,elephant,	mouse,elephant,	104.917	0.4285	6.82468
chr6	102260257	102260343	2	mouse,rat,guinea pig,	mouse-rat,guinea pig,	139.715	0.4776	12.5247
chr6	102260537	102260740	2	mouse,rat,guinea pig,	mouse-rat,guinea pig,	317.65	0.4553	27.1535
chr6	106575654	106575773	2	rat,guinea pig,	rat,guinea pig,	156.478	0.3934	13.3014
chr6	107603583	107603690	2	rat,horse,	rat,horse,	86.411	0.3878	8.24112
chr6	115979509	115979737	2	rat,dog,	rat,dog,	288.363	0.3897	14.3116
chr6	116586459	116586571	2	mouse,dog,	mouse,dog,	235.082	0.5333	19.1314
chr6	116618498	116618673	2	mouse,dog,	mouse,dog,	296.677	0.4122	24.5673
chr6	117622153	117622246	2	mouse,guinea pig,	mouse,guinea pig,	181.345	0.5535	13.8628
chr6	118563430	118563518	2	rat,guinea pig,	rat,guinea pig,	108.835	0.3126	6.90178
chr6	125863776	125863848	2	mouse,rat,dog,guinea pig,	mouse-guinea pig,dog,	79.954	0.4738	6.0108
chr6	130989179	130989314	2	dog,guinea pig,	guinea pig,dog,	187.784	0.3444	15.4543
chr6	131213856	131213946	2	rat,dog,	rat,dog,	76.044	0.2422	4.47092
chr6	135257791	135257867	2	mouse,dog,	mouse,dog,	134.542	0.4684	12.019
chr6	135530575	135530646	2	mouse,cow,	mouse,cow,	76.669	0.3207	5.90905
chr6	137732520	137732716	2	mouse,guinea pig,	mouse,guinea pig,	233.87	0.3942	18.8774
chr6	142343121	142343329	2	mouse,guinea pig,	mouse,guinea pig,	375.23	0.4872	29.5387
chr6	147435431	147435511	2	mouse,guinea pig,	mouse,guinea pig,	129.544	0.4622	13.3121
chr6	149650335	149650406	2	mouse,dog,	mouse,dog,	95.093	0.4751	6.55935
chr6	158542121	158542208	2	cow,guinea pig,	guinea pig,cow,	124.772	0.5321	14.3487
chr6	159821460	159821559	2	mouse,rat,dog,	mouse-rat,dog,	104.339	0.3945	9.09361
chr6	168170021	168170100	2	cow,guinea pig,	guinea pig,cow,	36.781	0.3129	4.93206
chr7	1105647	1105762	2	cow,dog,	cow,dog,	95.662	0.3303	9.99088
chr7	1924785	1924862	3	mouse,rat,dog,guinea pig,	mouse-rat,guinea pig,dog,	65.646	0.4676	8.20092
chr7	9054937	9055081	2	mouse,cow,rat,horse,	mouse-rat,alpaca-horse,	171.057	0.5623	19.2561
chr7	9544965	9545043	2	mouse,rat,guinea pig,	mouse-rat,guinea pig,	125.681	0.5052	10.3118
chr7	9829841	9829958	2	mouse,cow,rat,	mouse-rat,cow,	148.678	0.4169	12.6759
chr7	12993698	12993783	2	cow,guinea pig,	guinea pig,cow,	67.272	0.2649	5.897
chr7	14008124	14008304	2	mouse,cow,	mouse,cow,	238.04	0.4755	22.9106
chr7	19547647	19547726	2	mouse,guinea pig,	mouse,guinea pig,	97.897	0.3624	7.9268
chr7	22036825	22036905	2	mouse,rat,elephant,	mouse-rat,elephant,	126.251	0.4807	11.3639
chr7	27968765	27968836	2	mouse,guinea pig,	mouse,guinea pig,	179.99	0.6887	27.0778
chr7	33241471	33241753	2	mouse,rat,guinea pig,	mouse-rat,guinea pig,	378.356	0.4822	31.0352
chr7	42368162	42368246	2	mouse,guinea pig,	mouse,guinea pig,	132.602	0.4535	13.8688
chr7	47740629	47740756	2	elephant,guinea pig,	guinea pig,elephant,	163.36	0.5312	20.5654
chr7	84360023	84360159	2	mouse,rat,horse,guinea pig,	mouse-guinea pig,horse,	147.112	0.3652	8.24578
chr7	102854406	102854504	2	mouse,elephant,	mouse,elephant,	117.048	0.4103	8.96601
chr7	107872738	107872818	2	mouse,cow,	mouse,cow,	76.752	0.3505	6.87561
chr7	112392922	112392997	3	mouse,rat,horse,guinea pig,	mouse-rat,guinea pig,horse,	87.018	0.4244	7.76013
chr7	114968926	114969023	2	mouse,rat,horse,	mouse-rat,horse,	167.969	0.4997	17.5416
chr7	114969149	114969240	2	mouse,rat,horse,	mouse-rat,horse,	198.21	0.7113	32.9822
chr7	115339388	115339458	2	mouse,horse,	mouse,horse,	95.522	0.3437	6.89128
chr7	126133212	126133301	2	cow,rat,	rat,cow,	96.913	0.3348	6.23501
chr7	130328676	130328746	2	mouse,cow,rat,	mouse-rat,cow,	53.82	0.2478	4.37415
chr7	156442479	156442655	2	cow,dog,	cow,dog,	143.242	0.2724	10.8582
chr7	157868619	157868698	2	mouse,cow,rat,guinea pig,	mouse-guinea pig,cow,	60.178	0.4799	7.07867
chr8	1137798	1137891	2	dog,guinea pig,	guinea pig,dog,	69.209	0.2635	6.99083
chr8	2159875	2159998	3	cow,dog,guinea pig,	guinea pig,cow,dog,	73.232	0.2943	8.03319
chr8	6483638	6483732	2	mouse,rat,horse,	mouse-rat,horse,	46.211	0.1629	4.46212
chr8	10712279	10712360	2	cow,guinea pig,	guinea pig,cow,	111.112	0.3897	9.2853
chr8	19178955	19179030	2	mouse,rat,dog,	mouse-rat,dog,	27.023	0.1221	2.25037
chr8	20619004	20619124	2	rat,elephant,	rat,elephant,	158.398	0.3663	10.4375
chr8	38268490	38268590	2	mouse,rat,dog,guinea pig,	mouse-guinea pig,dog,	102.714	0.3949	8.27252
chr8	49380922	49381030	2	mouse,cow,rat,	mouse-rat,cow,	187.659	0.5018	9.92024
chr8	49692712	49692846	2	mouse,cow,rat,	mouse-rat,cow,	192.619	0.3622	13.5886
chr8	52387808	52387896	2	cow,guinea pig,	guinea pig,cow,	95.511	0.3873	11.1858
chr8	54398133	54398209	3	mouse,cow,rat,dog,	mouse-rat,cow,dog,	78.471	0.456	8.38594
chr8	56137565	56137643	2	mouse,cow,rat,	mouse-rat,cow,	95.157	0.4175	7.72211
chr8	56461576	56461667	2	mouse,cow,rat,	mouse-rat,cow,	91.84	0.2919	6.5288
chr8	59859789	59859898	2	mouse,cow,rat,	mouse-rat,cow,	106.231	0.3769	9.24747
chr8	61723396	61723494	2	mouse,elephant,	mouse,elephant,	213.151	0.6496	28.7056
chr8	63399828	63399915	2	cow,rat,	rat,cow,	83.029	0.2709	5.96635
chr8	66013388	66013520	2	mouse,cow,horse,dog,	mouse,alpaca-horse,	164.419	0.6087	20.914
chr8	66358101	66358382	2	rat,guinea pig,	rat,guinea pig,	520.007	0.4956	40.9381
chr8	67376723	67376799	2	rat,dog,	rat,dog,	106.298	0.3982	8.05457
chr8	73428880	73428973	2	mouse,guinea pig,	mouse,guinea pig,	93.868	0.3242	6.47393
chr8	76928579	76928670	2	mouse,cow,	mouse,cow,	116.188	0.3446	9.39842
chr8	80157839	80157928	2	cow,guinea pig,	guinea pig,cow,	128.397	0.4495	12.9679
chr8	80613456	80613771	2	mouse,guinea pig,	mouse,guinea pig,	385.398	0.3434	36.773
chr8	82838833	82838913	2	dog,elephant,	dog,elephant,	64.98	0.2106	3.71948
chr8	84266398	84266545	3	mouse,cow,guinea pig,	mouse,guinea pig,cow,	149.695	0.355	13.2778
chr8	88228930	88229010	2	mouse,cow,rat,	mouse-rat,cow,	77.526	0.4753	8.77986
chr8	89703712	89703787	2	mouse,cow,rat,	mouse-rat,cow,	51.122	0.2454	3.70709
chr8	89928676	89928756	2	cow,horse,	cow,horse,	92.354	0.3637	7.23644
chr8	89942942	89943046	2	mouse,cow,	mouse,cow,	123.399	0.379	6.32679
chr8	92252894	92253015	2	cow,rat,	rat,cow,	178.988	0.5914	22.8181
chr8	97537684	97537929	2	mouse,rat,dog,	mouse-rat,dog,	279.887	0.2925	17.3483
chr8	98062841	98062973	2	rat,horse,	rat,horse,	139.132	0.2884	8.28824
chr8	98181066	98181137	2	mouse,guinea pig,	mouse,guinea pig,	66.731	0.2508	4.59873
chr8	98278489	98278622	3	cow,rat,dog,	rat,cow,dog,	189.015	0.3967	15.903
chr8	100529647	100529746	2	mouse,rat,dog,	mouse-rat,dog,	123.968	0.423	12.3294
chr8	103232860	103232985	2	dog,guinea pig,	guinea pig,dog,	187.537	0.421	13.7332
chr8	104198177	104198259	3	mouse,cow,guinea pig,	mouse,guinea pig,cow,	57.391	0.2769	6.4437
chr8	108508041	108508253	2	elephant,guinea pig,	guinea pig,elephant,	293.76	0.3615	19.7919
chr8	109450959	109451047	2	mouse,horse,	mouse,horse,	64.765	0.2859	6.26564
chr8	111443951	111444040	2	mouse,rat,guinea pig,	mouse-rat,guinea pig,	54.674	0.1864	2.85731
chr8	115174723	115174794	2	mouse,guinea pig,	mouse,guinea pig,	138.019	0.5494	12.1842
chr8	116244941	116245025	2	mouse,guinea pig,	mouse,guinea pig,	131.295	0.3634	10.4823
chr8	116245065	116245224	2	mouse,guinea pig,	mouse,guinea pig,	237.207	0.3622	14.8349
chr8	117704879	117705051	2	mouse,guinea pig,	mouse,guinea pig,	321.331	0.579	36.1602
chr8	117899224	117899314	2	mouse,rat,horse,	mouse-rat,horse,	31.329	0.1825	2.64007
chr8	118111991	118112147	2	mouse,rat,guinea pig,	mouse-rat,guinea pig,	181.854	0.2967	13.5826
chr8	119754386	119754461	2	mouse,elephant,	mouse,elephant,	127.077	0.5003	10.9714
chr8	123546806	123546882	2	mouse,cow,rat,	mouse-rat,cow,	95.309	0.4307	10.7161
chr9	639619	639705	2	mouse,elephant,	mouse,elephant,	39.762	0.1524	2.93238
chr9	7443918	7444092	2	mouse,cow,rat,	mouse-rat,cow,	199.418	0.3266	14.4187
chr9	8923626	8923753	2	cow,rat,	rat,cow,	197.47	0.405	12.581
chr9	11083331	11083402	2	rat,horse,	rat,horse,	48.652	0.1959	2.69343
chr9	13006538	13006612	2	mouse,rat,elephant,	mouse-rat,elephant,	45.959	0.2395	3.32923
chr9	17807471	17807606	2	cow,guinea pig,	guinea pig,cow,	144.019	0.2918	9.1144
chr9	27667751	27667843	2	mouse,rat,guinea pig,	mouse-rat,guinea pig,	89.31	0.3131	6.76973
chr9	29606960	29607047	2	mouse,guinea pig,	mouse,guinea pig,	128.505	0.4737	12.936
chr9	70753547	70753659	2	elephant,guinea pig,	guinea pig,elephant,	154.074	0.4246	15.3777
chr9	76454773	76454847	2	elephant,guinea pig,	guinea pig,elephant,	111.071	0.3546	8.43152
chr9	79715057	79715235	2	mouse,rat,guinea pig,	mouse-rat,guinea pig,	330.392	0.5041	24.9586
chr9	81810907	81811081	2	cow,rat,	rat,cow,	229.348	0.3691	16.5598
chr9	83885148	83885225	2	mouse,cow,rat,	mouse-rat,cow,	83.391	0.3101	4.79099
chr9	84590852	84590924	2	mouse,cow,rat,	mouse-rat,cow,	78.778	0.3222	5.52948
chr9	84644303	84644379	2	rat,guinea pig,	rat,guinea pig,	95.083	0.3649	5.23251
chr9	87326326	87326505	2	mouse,rat,guinea pig,	mouse-rat,guinea pig,	364.687	0.6968	55.6721
chr9	94168538	94168635	2	mouse,dog,guinea pig,	mouse-guinea pig,dog,	71.329	0.4218	8.24376
chr9	97704233	97704309	2	horse,guinea pig,	guinea pig,horse,	143.646	0.5741	12.3816
chr9	108898331	108898401	2	cow,dog,	cow,dog,	88.402	0.4123	8.07462
chr9	116838525	116838596	2	mouse,cow,	mouse,cow,	95.603	0.3593	7.54214
chr9	128758521	128758598	2	cow,rat,	rat,cow,	73.124	0.3084	6.19209
chr9	130928908	130928989	2	mouse,guinea pig,	mouse,guinea pig,	85.9	0.3887	6.73711
chr10	7100029	7100223	2	cow,rat,	rat,cow,	176.021	0.3087	11.1124
chr10	17664319	17664426	2	rat,dog,	rat,dog,	171.387	0.442	19.7947
chr10	21127709	21127849	2	mouse,rat,elephant,	mouse-rat,elephant,	197.796	0.3953	16.768
chr10	25073985	25074133	2	mouse,guinea pig,	mouse,guinea pig,	168.112	0.3308	12.6302
chr10	29567809	29567915	2	rat,guinea pig,	rat,guinea pig,	192.252	0.4929	20.5699
chr10	34559029	34559121	2	mouse,rat,elephant,	mouse-rat,elephant,	113.735	0.3933	9.47196
chr10	35611941	35612082	2	cow,guinea pig,	guinea pig,cow,	112.321	0.3642	10.779
chr10	35746873	35746964	2	cow,guinea pig,	guinea pig,cow,	64.669	0.2831	3.85798
chr10	36878326	36878544	3	mouse,cow,rat,horse,	mouse-rat,cow,horse,	284.831	0.4655	20.0442
chr10	36978086	36978183	2	mouse,cow,rat,	mouse-rat,cow,	167.203	0.4581	10.0767
chr10	44704095	44704167	2	cow,guinea pig,	guinea pig,cow,	74.289	0.3575	5.36524
chr10	57753660	57753774	2	mouse,cow,	mouse,cow,	166.856	0.4052	10.874
chr10	69248139	69248215	2	mouse,rat,guinea pig,	mouse-rat,guinea pig,	145.112	0.5623	18.0847
chr10	69926178	69926309	2	mouse,cow,rat,guinea pig,	mouse-guinea pig,cow,	73.47	0.4309	6.51671
chr10	76513939	76514035	2	mouse,guinea pig,	mouse,guinea pig,	196.291	0.4976	16.9433
chr10	80713563	80713685	2	mouse,rat,guinea pig,	mouse-rat,guinea pig,	160.819	0.3683	11.3574
chr10	80713729	80713826	2	mouse,rat,guinea pig,	mouse-rat,guinea pig,	192.145	0.5391	22.4898
chr10	82144211	82144401	2	mouse,guinea pig,	mouse,guinea pig,	71.736	0.1054	3.88443
chr10	87937395	87937548	2	cow,guinea pig,	guinea pig,cow,	185.964	0.3915	14.9939
chr10	87940464	87940564	2	dog,guinea pig,	guinea pig,dog,	175.916	0.5183	17.9877
chr10	93693088	93693208	2	dog,guinea pig,	guinea pig,dog,	129.88	0.5944	14.2823
chr10	100969754	100969951	2	mouse,cow,	mouse,cow,	240.774	0.3691	14.848
chr10	104311743	104311833	2	mouse,rat,dog,	mouse-rat,dog,	74.012	0.3325	4.8322
chr10	112013544	112013631	2	mouse,rat,dog,	mouse-rat,dog,	125.933	0.3784	8.68245
chr10	115252240	115252370	2	cow,dog,	cow,dog,	134.938	0.3209	9.51144
chr10	119057019	119057264	2	mouse,cow,rat,	mouse-rat,cow,	337.028	0.4351	22.8882
chr10	119216381	119216491	2	mouse,guinea pig,	mouse,guinea pig,	126.811	0.3247	10.9724
chr10	122593351	122593482	2	mouse,cow,rat,	mouse-rat,cow,	197.893	0.4487	12.2585
chr11	8763677	8763793	2	mouse,rat,dog,	mouse-rat,dog,	74.947	0.263	5.31654
chr11	19314554	19314658	2	rat,dog,	rat,dog,	139.117	0.3414	10.1048
chr11	27191396	27191735	2	dog,guinea pig,	guinea pig,dog,	643.97	0.5505	59.8907
chr11	27287262	27287485	2	mouse,rat,guinea pig,	mouse-rat,guinea pig,	319.555	0.4312	27.5153
chr11	27927306	27927482	2	mouse,rat,guinea pig,	mouse-rat,guinea pig,	263.467	0.4208	16.2763
chr11	28283211	28283330	2	elephant,guinea pig,	guinea pig,elephant,	210.021	0.6074	22.0031
chr11	28284821	28284900	2	mouse,rat,elephant,	mouse-rat,elephant,	83.791	0.3323	6.78559
chr11	30174726	30174803	2	dog,guinea pig,	guinea pig,dog,	166.717	0.5578	19.0162
chr11	31748202	31748296	2	rat,guinea pig,	rat,guinea pig,	120.528	0.3144	9.18538
chr11	41698990	41699224	2	mouse,elephant,	mouse,elephant,	286.568	0.422	27.0663
chr11	42153559	42153733	2	mouse,rat,guinea pig,	mouse-rat,guinea pig,	189.003	0.3951	15.3055
chr11	44466329	44466411	2	rat,horse,	rat,horse,	89.08	0.426	9.47926
chr11	44826594	44826683	2	rat,horse,guinea pig,	mouse-guinea pig,horse,	72.549	0.3276	5.03025
chr11	47515121	47515206	2	mouse,guinea pig,	mouse,guinea pig,	129.155	0.4862	13.2502
chr11	47984857	47984951	2	elephant,guinea pig,	guinea pig,elephant,	112.989	0.3555	8.80213
chr11	48008165	48008303	2	mouse,cow,	mouse,cow,	186.062	0.4106	12.7929
chr11	69135587	69135704	2	mouse,rat,dog,	mouse-rat,dog,	106.155	0.4484	11.0068
chr11	79753869	79754022	2	elephant,guinea pig,	guinea pig,elephant,	176.421	0.3255	11.0468
chr11	81485877	81485993	2	mouse,rat,dog,	mouse-rat,dog,	168.103	0.4745	13.6086
chr11	89738634	89738754	2	mouse,horse,	mouse,horse,	123.229	0.4236	10.4914
chr11	89787672	89787756	2	mouse,guinea pig,	mouse,guinea pig,	84.629	0.4095	7.50668
chr11	91140483	91140562	2	rat,guinea pig,	rat,guinea pig,	128.717	0.4725	11.3287
chr11	96410734	96410838	2	mouse,guinea pig,	mouse,guinea pig,	147.467	0.4763	13.395
chr11	97215629	97215736	2	cow,guinea pig,	guinea pig,cow,	153.62	0.4479	14.1954
chr11	100927056	100927166	2	rat,dog,	rat,dog,	99.523	0.4035	10.9935
chr11	101644149	101644260	2	mouse,dog,	mouse,dog,	146.79	0.4589	14.6858
chr11	102924752	102924896	2	mouse,guinea pig,	mouse,guinea pig,	114.795	0.2354	7.14688
chr11	103894367	103894448	2	mouse,cow,rat,	mouse-rat,cow,	106.292	0.447	8.83899
chr11	104023142	104023227	2	cow,rat,	rat,cow,	140.123	0.436	11.5907
chr11	104588533	104588645	2	mouse,cow,	mouse,cow,	208.526	0.4353	17.484
chr11	104754142	104754218	2	mouse,cow,	mouse,cow,	95.156	0.3035	6.60428
chr11	106146817	106146922	2	mouse,cow,	mouse,cow,	150.738	0.4405	10.2397
chr11	106920370	106920459	2	cow,dog,	cow,dog,	49.517	0.3953	5.24299
chr11	111046427	111046499	2	rat,elephant,	rat,elephant,	129.98	0.4763	10.5575
chr11	132967248	132967385	2	cow,guinea pig,	guinea pig,cow,	141.739	0.2988	7.93927
chr11	133948110	133948207	2	dog,guinea pig,	guinea pig,dog,	131.505	0.4073	12.1084
chr12	1112817	1112932	2	mouse,cow,rat,	mouse-rat,cow,	82.148	0.2721	5.46107
chr12	1141567	1141914	2	rat,guinea pig,	rat,guinea pig,	500.717	0.4303	43.2157
chr12	1353448	1353678	2	mouse,cow,	mouse,cow,	327.154	0.4602	26.6186
chr12	2512379	2512452	2	mouse,cow,rat,	mouse-rat,cow,	59.622	0.2855	5.41734
chr12	28458904	28458993	3	mouse,cow,horse,	mouse,cow,horse,	88.959	0.4879	10.5079
chr12	32298945	32299018	2	mouse,cow,	mouse,cow,	76.602	0.3799	6.96899
chr12	37418186	37418322	2	mouse,cow,rat,	mouse-rat,cow,	72.451	0.2158	3.87648
chr12	54445823	54446221	2	rat,guinea pig,	rat,guinea pig,	1050.26	0.6767	136.34
chr12	54689922	54689998	2	cow,rat,	rat,cow,	135.099	0.476	3.9024
chr12	58992821	58992902	2	mouse,cow,rat,	mouse-rat,cow,	58.259	0.2576	5.09727
chr12	68657956	68658040	2	horse,dog,	horse,dog,	109.87	0.3579	8.70836
chr12	68658064	68658229	2	horse,dog,	horse,dog,	284.731	0.4637	27.8536
chr12	72928364	72928688	2	mouse,rat,guinea pig,	mouse-rat,guinea pig,	748.596	0.6148	91.3341
chr12	75748518	75748630	2	mouse,rat,guinea pig,	mouse-rat,guinea pig,	153.323	0.5163	14.5089
chr12	78986854	78986930	2	cow,dog,	cow,dog,	50.579	0.3039	4.02151
chr12	89680544	89680729	2	mouse,cow,rat,	mouse-rat,cow,	192.681	0.3011	11.7545
chr12	96423046	96423147	2	mouse,cow,rat,	mouse-rat,cow,	135.433	0.3924	8.44419
chr12	100402892	100402979	2	mouse,rat,guinea pig,	mouse-rat,guinea pig,	161.872	0.5409	10.2185
chr12	105104256	105104409	2	mouse,guinea pig,	mouse,guinea pig,	116.222	0.2108	6.85087
chr12	116544442	116544618	2	rat,elephant,	rat,elephant,	256.514	0.5126	21.9227
chr13	21526978	21527064	2	mouse,rat,horse,	mouse-rat,horse,	133.973	0.4777	12.6924
chr13	25237496	25237573	2	cow,guinea pig,	guinea pig,cow,	83.361	0.3027	5.24108
chr13	29908985	29909097	2	mouse,rat,elephant,	mouse-rat,elephant,	155.756	0.4134	9.95597
chr13	31445514	31445585	2	cow,rat,	rat,cow,	50.312	0.2537	3.97777
chr13	32284530	32284695	2	mouse,elephant,	mouse,elephant,	258.249	0.4269	21.5109
chr13	33409939	33410024	2	mouse,cow,rat,	mouse-rat,cow,	57.455	0.2695	4.6968
chr13	34874873	34875058	2	mouse,rat,guinea pig,	mouse-rat,guinea pig,	118.398	0.214	6.96485
chr13	35900690	35900830	2	mouse,rat,guinea pig,	mouse-rat,guinea pig,	198.881	0.4611	15.8932
chr13	38905687	38905762	2	mouse,cow,rat,	mouse-rat,cow,	111.72	0.5139	13.0441
chr13	46080471	46080566	2	cow,guinea pig,	guinea pig,cow,	56.41	0.1781	4.21542
chr13	46671352	46671487	2	cow,horse,dog,	cow,horse-cat,	192.21	0.5478	21.9712
chr13	48882502	48882598	2	horse,guinea pig,	guinea pig,horse,	111.567	0.4292	10.7949
chr13	50391268	50391340	2	rat,guinea pig,	rat,guinea pig,	75.5	0.3712	2.54962
chr13	51359697	51359851	2	mouse,cow,rat,	mouse-rat,cow,	136.061	0.318	10.5943
chr13	54323887	54323988	2	mouse,dog,	mouse,dog,	134.939	0.3934	6.64666
chr13	56224266	56224339	2	mouse,guinea pig,	mouse,guinea pig,	98.045	0.4168	11.216
chr13	61910468	61910544	2	mouse,guinea pig,	mouse,guinea pig,	76.514	0.4361	6.94712
chr13	63119214	63119485	2	horse,guinea pig,	guinea pig,horse,	268.423	0.3384	19.2683
chr13	67844796	67844928	2	mouse,rat,guinea pig,	mouse-rat,guinea pig,	155.843	0.381	13.1597
chr13	67855803	67855898	2	mouse,cow,	mouse,cow,	101.737	0.3364	6.62032
chr13	74468873	74468965	2	mouse,rat,horse,	mouse-rat,horse,	139.282	0.477	5.34677
chr13	75443772	75443861	2	mouse,rat,horse,	mouse-rat,horse,	153.35	0.4589	14.9887
chr13	80385108	80385190	2	rat,elephant,	rat,elephant,	82.184	0.3541	6.23585
chr13	80771078	80771166	2	mouse,cow,	mouse,cow,	72.317	0.2924	4.64443
chr13	92831535	92831615	2	mouse,cow,rat,	mouse-rat,cow,	69.983	0.2543	4.52841
chr13	93689226	93689331	2	cow,rat,	rat,cow,	190.212	0.4065	19.2691
chr13	105290003	105290146	2	rat,guinea pig,	rat,guinea pig,	201.918	0.3594	15.5167
chr13	105476872	105476944	2	mouse,rat,guinea pig,	mouse-rat,guinea pig,	85.524	0.3773	8.96565
chr13	109545093	109545265	2	cow,guinea pig,	guinea pig,cow,	169.834	0.3743	16.0901
chr13	110901490	110901565	2	mouse,guinea pig,	mouse,guinea pig,	78.961	0.3786	7.97946
chr13	112153403	112153704	2	dog,guinea pig,	guinea pig,dog,	329.085	0.4259	33.2108
chr14	30965028	30965100	2	mouse,rat,guinea pig,	mouse-rat,guinea pig,	124.622	0.483	13.2726
chr14	31599619	31599700	2	mouse,guinea pig,	mouse,guinea pig,	147.97	0.4501	10.6905
chr14	42149464	42149540	2	mouse,cow,	mouse,cow,	58.604	0.2708	4.25336
chr14	42189619	42189742	2	mouse,rat,dog,	mouse-rat,dog,	226.252	0.5506	23.8324
chr14	43220069	43220183	2	mouse,guinea pig,	mouse,guinea pig,	189.837	0.5567	15.8912
chr14	59499331	59499445	2	mouse,rat,guinea pig,	mouse-rat,guinea pig,	140.015	0.4113	10.2783
chr14	61650725	61650857	2	mouse,rat,elephant,	mouse-rat,elephant,	185.084	0.4257	12.8261
chr14	73624076	73624152	2	mouse,rat,dog,	mouse-rat,dog,	70.968	0.3753	5.59288
chr14	78046858	78047079	2	mouse,rat,dog,	mouse-rat,dog,	122.797	0.1435	5.06778
chr14	82634607	82634683	2	mouse,guinea pig,	mouse,guinea pig,	69.281	0.3737	7.60938
chr14	83147567	83147800	2	rat,elephant,	rat,elephant,	152.707	0.2372	8.19809
chr14	83283271	83283371	2	rat,dog,	rat,dog,	59.123	0.2239	5.26046
chr14	88477210	88477284	2	mouse,dog,	mouse,dog,	104.228	0.5049	10.196
chr14	94941053	94941132	2	mouse,guinea pig,	mouse,guinea pig,	90.804	0.3455	9.53899
chr15	25717734	25717838	2	mouse,horse,dog,	mouse,horse-cat,	91.598	0.4913	12.1895
chr15	34232472	34232595	2	mouse,cow,rat,horse,dog,	mouse-rat,alpaca-horse,	63.161	0.2438	5.32969
chr15	46464755	46464974	2	rat,guinea pig,	rat,guinea pig,	451.696	0.5328	47.1628
chr15	47969215	47969396	2	rat,elephant,	rat,elephant,	208.955	0.3266	11.7186
chr15	48667669	48667743	2	cow,dog,	cow,dog,	83.816	0.3352	7.39288
chr15	49470911	49471069	2	rat,guinea pig,	rat,guinea pig,	113.806	0.2599	8.51338
chr15	51018170	51018251	2	mouse,rat,guinea pig,	mouse-rat,guinea pig,	143.524	0.5401	13.5961
chr15	51209378	51209455	2	mouse,guinea pig,	mouse,guinea pig,	51.116	0.1867	2.49447
chr15	51475632	51475744	2	mouse,rat,guinea pig,	mouse-rat,guinea pig,	108.798	0.2955	7.87019
chr15	51550615	51550812	2	cow,guinea pig,	guinea pig,cow,	139.219	0.1933	7.26887
chr15	52858187	52858373	2	cow,guinea pig,	guinea pig,cow,	191.01	0.2632	12.3362
chr15	55067222	55067362	2	horse,elephant,	horse,elephant,	171.813	0.3644	11.2439
chr15	58247713	58247944	2	rat,elephant,	rat,elephant,	466.904	0.586	46.3838
chr15	64847046	64847157	2	mouse,rat,elephant,	mouse-rat,elephant,	111.337	0.3083	7.22226
chr15	77452700	77452791	2	mouse,rat,horse,	mouse-rat,horse,	165.662	0.619	21.5327
chr15	77605823	77605942	2	mouse,guinea pig,	mouse,guinea pig,	186.839	0.5344	21.8057
chr15	77960716	77960797	2	rat,horse,guinea pig,	mouse-guinea pig,horse,	114.87	0.5196	12.4713
chr16	8225290	8225435	2	mouse,cow,rat,	mouse-rat,cow,	143.531	0.3395	10.5353
chr16	25466547	25466707	2	mouse,guinea pig,	mouse,guinea pig,	310.065	0.5663	36.6866
chr16	52566894	52566979	2	mouse,guinea pig,	mouse,guinea pig,	152.76	0.5062	11.8115
chr16	53347080	53347180	3	mouse,cow,elephant,	mouse,cow,elephant,	85.951	0.3305	7.12325
chr16	61829755	61829851	2	mouse,rat,guinea pig,	mouse-rat,guinea pig,	136.615	0.479	13.549
chr16	70182069	70182158	2	dog,guinea pig,	guinea pig,dog,	86.186	0.3117	5.95127
chr16	76935507	76935683	2	mouse,cow,	mouse,cow,	187.952	0.2986	10.5973
chr17	1739130	1739272	2	mouse,cow,rat,	mouse-rat,cow,	151.485	0.3457	10.1293
chr17	25031964	25032045	2	mouse,rat,dog,guinea pig,	mouse-guinea pig,dog,	90.666	0.4518	7.72056
chr17	63069545	63069636	2	mouse,cow,	mouse,cow,	91.072	0.35	7.02974
chr17	65317378	65317451	2	mouse,rat,elephant,	mouse-rat,elephant,	78.823	0.341	7.03296
chr17	65353016	65353107	2	rat,horse,	rat,horse,	160.644	0.4602	12.8319
chr17	65434542	65434644	2	mouse,cow,guinea pig,	mouse-guinea pig,cow,	75.8	0.3011	5.67567
chr17	66251091	66251161	2	elephant,guinea pig,	guinea pig,elephant,	108.184	0.4973	12.5199
chr17	66595616	66595797	2	mouse,cow,rat,guinea pig,	mouse-guinea pig,cow,	218.324	0.3687	17.9566
chr18	308293	308386	2	mouse,rat,horse,	mouse-rat,horse,	121.444	0.3544	8.61123
chr18	1698129	1698214	2	mouse,cow,	mouse,cow,	128.646	0.5736	12.3858
chr18	3613995	3614070	2	cow,guinea pig,	guinea pig,cow,	88.263	0.3846	7.45403
chr18	5756313	5756391	2	mouse,cow,rat,	mouse-rat,cow,	89.359	0.3954	8.46467
chr18	8189622	8189756	2	mouse,cow,horse,dog,	mouse,alpaca-horse,	149.48	0.4142	12.8343
chr18	10135745	10135899	2	cow,guinea pig,	guinea pig,cow,	149.441	0.3019	8.95915
chr18	11032366	11032466	2	cow,guinea pig,	guinea pig,cow,	64.839	0.1955	4.10751
chr18	13229290	13229573	2	cow,guinea pig,	guinea pig,cow,	466.756	0.5012	38.7694
chr18	13235982	13236207	2	cow,guinea pig,	guinea pig,cow,	399.871	0.5337	43.156
chr18	13511245	13511391	2	mouse,cow,rat,	mouse-rat,cow,	66.22	0.193	5.42836
chr18	13575504	13575592	2	cow,guinea pig,	guinea pig,cow,	142.114	0.6008	18.6241
chr18	13601222	13601369	2	cow,guinea pig,	guinea pig,cow,	212.444	0.4112	16.4836
chr18	13603479	13603614	2	cow,guinea pig,	guinea pig,cow,	183.451	0.3893	13.1978
chr18	17894333	17894513	2	mouse,guinea pig,	mouse,guinea pig,	311.764	0.4903	24.2346
chr18	18044375	18044672	2	mouse,guinea pig,	mouse,guinea pig,	482.589	0.404	31.7236
chr18	23718428	23718563	2	rat,elephant,guinea pig,	mouse-guinea pig,elephant,	150.176	0.3734	10.7115
chr18	23719363	23719465	2	rat,elephant,	rat,elephant,	107.948	0.3711	9.69875
chr18	33135712	33135822	2	mouse,guinea pig,	mouse,guinea pig,	86.202	0.2464	6.48372
chr18	38513318	38513418	2	mouse,rat,horse,	mouse-rat,horse,	131.693	0.425	11.0167
chr18	38749453	38749569	2	rat,guinea pig,	rat,guinea pig,	123.628	0.4304	11.9358
chr18	39897746	39897821	2	mouse,rat,dog,	mouse-rat,dog,	103.776	0.4336	6.37253
chr18	40234547	40234957	2	mouse,guinea pig,	mouse,guinea pig,	791.76	0.5326	75.0138
chr18	54506123	54506234	2	mouse,rat,guinea pig,	mouse-rat,guinea pig,	211.388	0.5538	24.3372
chr18	54506274	54506408	2	mouse,rat,guinea pig,	mouse-rat,guinea pig,	90.519	0.1962	4.1907
chr18	58607218	58607319	2	rat,guinea pig,	rat,guinea pig,	115.241	0.3748	9.94046
chr18	60983771	60983923	2	mouse,cow,	mouse,cow,	223.81	0.4586	17.5853
chr18	64758640	64758806	2	mouse,horse,	mouse,horse,	233.929	0.3933	16.4689
chr18	64763738	64763944	2	mouse,horse,	mouse,horse,	328.097	0.4794	29.7367
chr18	72606896	72606976	2	mouse,cow,	mouse,cow,	74.199	0.4788	8.85029
chr18	75100500	75100653	2	cow,rat,	rat,cow,	17.721	0.0456	2.31225
chr19	33478860	33478958	2	mouse,rat,dog,	mouse-rat,dog,	98.005	0.401	8.44524
chr19	34600873	34600954	2	horse,dog,	horse,dog,	118.231	0.485	11.4723
chr20	3823456	3823527	2	mouse,cow,rat,	mouse-rat,cow,	64.29	0.3567	3.49931
chr20	13329273	13329430	2	mouse,horse,	mouse,horse,	310.753	0.5585	39.9048
chr20	13406503	13406608	2	mouse,rat,elephant,	mouse-rat,elephant,	180.294	0.5621	17.4435
chr20	15110473	15110595	2	elephant,guinea pig,	guinea pig,elephant,	128.137	0.2721	8.35002
chr20	18635276	18635588	2	cow,rat,	rat,cow,	515.24	0.4741	37.0292
chr20	30759867	30759968	2	mouse,rat,guinea pig,	mouse-rat,guinea pig,	218.778	0.5875	29.9242
chr20	51714382	51714454	2	mouse,rat,guinea pig,	mouse-rat,guinea pig,	109.744	0.5227	13.8197
chr20	52434649	52434815	2	dog,elephant,	dog,elephant,	193.969	0.3616	13.9128
chr20	55536753	55536847	2	mouse,guinea pig,	mouse,guinea pig,	151.681	0.5044	15.2632
chr21	22095634	22095788	2	mouse,guinea pig,	mouse,guinea pig,	124.611	0.246	8.01582
chr21	33129157	33129257	2	mouse,cow,	mouse,cow,	95.074	0.3436	6.73038
chr22	29494702	29494797	2	rat,elephant,	rat,elephant,	75.506	0.2977	6.15701
chr22	31449614	31449811	2	mouse,rat,guinea pig,	mouse-rat,guinea pig,	469.769	0.6418	67.445
chr22	32031517	32031639	2	mouse,guinea pig,	mouse,guinea pig,	191.752	0.3965	15.6873
chr22	32717781	32717865	2	mouse,rat,guinea pig,	mouse-rat,guinea pig,	181.123	0.5732	21.5721
chr22	48233856	48234082	2	dog,guinea pig,	guinea pig,dog,	110.677	0.2013	7.26563
chr22	48268116	48268190	2	cow,guinea pig,	guinea pig,cow,	87.982	0.4566	8.90766
chrX	17613167	17613252	2	cow,rat,	rat,cow,	114.926	0.4335	9.33893
chrX	17790926	17791110	2	rat,guinea pig,	rat,guinea pig,	524.161	0.6734	55.5675
chrX	22314725	22314998	2	mouse,guinea pig,	mouse,guinea pig,	403.26	0.4795	28.543
chrX	22393081	22393153	2	mouse,dog,guinea pig,	mouse-guinea pig,dog,	52.3	0.4333	5.36662
chrX	22687035	22687137	2	mouse,cow,	mouse,cow,	132.06	0.4324	12.6843
chrX	23375286	23375469	2	mouse,guinea pig,	mouse,guinea pig,	221.887	0.4889	17.3788
chrX	30925439	30925541	2	mouse,horse,	mouse,horse,	151.67	0.4316	11.0387
chrX	33336992	33337079	2	mouse,guinea pig,	mouse,guinea pig,	128.74	0.4081	12.1572
chrX	43521988	43522080	2	mouse,rat,elephant,	mouse-rat,elephant,	80.019	0.3271	8.13257
chrX	45367842	45367953	2	mouse,guinea pig,	mouse,guinea pig,	212.092	0.5432	18.5357
chrX	45454528	45454671	2	mouse,elephant,	mouse,elephant,	250.067	0.4555	15.4992
chrX	45964664	45964742	2	mouse,guinea pig,	mouse,guinea pig,	109.726	0.4303	9.61956
chrX	50178198	50178268	3	cow,dog,guinea pig,	guinea pig,cow,dog,	82.375	0.3528	5.95006
chrX	50178287	50178415	3	cow,dog,guinea pig,	guinea pig,cow,dog,	116.692	0.2761	7.67904
chrX	74364365	74364501	2	cow,dog,	cow,dog,	148.745	0.4971	18.4635
chrX	81795628	81795703	2	mouse,dog,	mouse,dog,	81.125	0.5559	8.12724
chrX	82669832	82669921	2	cow,dog,	cow,dog,	131.176	0.482	14.1323
chrX	94933599	94933673	2	mouse,dog,guinea pig,	mouse-guinea pig,dog,	93.673	0.5305	8.73046
chrX	95031944	95032241	2	dog,guinea pig,	guinea pig,dog,	399.493	0.455	34.2308
chrX	95130090	95130191	2	dog,guinea pig,	guinea pig,dog,	132.016	0.4362	12.5587
chrX	95131848	95131978	2	mouse,dog,	mouse,dog,	123.383	0.3286	8.95084
chrX	95144212	95144347	2	dog,guinea pig,	guinea pig,dog,	180.675	0.5165	20.4008
chrX	95528730	95528878	2	dog,guinea pig,	guinea pig,dog,	183.483	0.4363	17.3737
chrX	95886293	95886363	2	dog,guinea pig,	guinea pig,dog,	104.433	0.4975	10.8508
chrX	96046529	96046850	2	dog,guinea pig,	guinea pig,dog,	606.86	0.5491	69.3359
chrX	96355041	96355182	2	mouse,dog,	mouse,dog,	193.214	0.4198	13.4974
chrX	96562871	96562948	2	cow,horse,	cow,horse,	59.553	0.2622	4.81729
chrX	97046227	97046308	2	dog,guinea pig,	guinea pig,dog,	80.005	0.3803	7.17162
chrX	97872646	97872732	2	mouse,guinea pig,	mouse,guinea pig,	149.329	0.5436	16.8725
chrX	97982566	97982673	3	mouse,dog,guinea pig,	mouse,guinea pig,dog,	103.767	0.4875	12.8483
chrX	112292858	112292938	2	mouse,horse,	mouse,horse,	54.251	0.232	3.85543
chrX	113786978	113787064	3	mouse,dog,guinea pig,	mouse,guinea pig,dog,	107.576	0.4659	10.4165
chrX	115367037	115367455	2	cow,guinea pig,	guinea pig,cow,	668.868	0.456	39.5738
chrX	126617939	126618131	2	mouse,dog,	mouse,dog,	311.565	0.5535	29.1728
chrX	126618179	126618405	2	mouse,dog,	mouse,dog,	407.481	0.5723	35.5253
chrX	127535704	127535823	2	dog,guinea pig,	guinea pig,dog,	218.364	0.5774	27.6116
chrX	129770725	129771061	2	dog,guinea pig,	guinea pig,dog,	723.703	0.5886	84.447
chrX	140721581	140721677	2	mouse,dog,	mouse,dog,	102.483	0.4041	9.66018
chrX	149075483	149075558	2	dog,guinea pig,	guinea pig,dog,	53.157	0.2317	2.11104
chrX	150564516	150564632	2	mouse,cow,	mouse,cow,	133.34	0.4251	12.9046
chrX	150567294	150567382	2	mouse,cow,	mouse,cow,	144.485	0.5461	14.0533

## Sheet: Mammal losses, mouse reference
CNE losses in human, rat, guinea pig, horse, dog, cow, elephant. Mouse-referenced alignment. mm9 assembly
Two CNEs whose loss region overlaps a selective sweep region in human are highlighted
chr	start	end	no. independent losses	species with CNE losses	loss nodes in the phylogenetic tree	GERP number of rejected substitutions	GERP fraction of rejected substitutions	phyloP conservation P-value	Sweep region in hg19
chr1	17191733	17191812	2	cow,horse,	cow,horse,	131.829	0.4812	13.985
chr1	32560975	32561176	2	elephant,guinea pig,	guinea pig,elephant,	256.3	0.4432	15.9971
chr1	33607894	33607981	2	rat,guinea pig,	rat,guinea pig,	106.036	0.4528	12.2204
chr1	42914036	42914159	2	human,elephant,	human,elephant,	171.966	0.4231	13.6858
chr1	55218071	55218213	2	dog,guinea pig,	guinea pig,dog,	190.793	0.4944	20.6621
chr1	57341606	57341753	2	human,guinea pig,	guinea pig,human,	166.128	0.312	11.8214
chr1	61778982	61779087	2	elephant,guinea pig,	guinea pig,elephant,	115.198	0.3982	10.1721
chr1	108135563	108135633	2	rat,guinea pig,	rat,guinea pig,	103.589	0.4542	10.5283
chr1	136548854	136548971	2	dog,elephant,	dog,elephant,	112.452	0.2782	8.29891
chr1	140817680	140817833	2	horse,elephant,	horse,elephant,	53.305	0.1054	3.04456
chr1	152901818	152901890	2	elephant,guinea pig,	guinea pig,elephant,	60.873	0.299	4.39346
chr2	6748566	6748837	2	cow,rat,	rat,cow,	340.785	0.3105	19.2822
chr2	49221097	49221177	2	dog,guinea pig,	guinea pig,dog,	69.134	0.2933	5.54798
chr2	91227114	91227195	2	dog,guinea pig,	guinea pig,dog,	55.234	0.2675	4.68514
chr2	104873680	104873771	2	human,guinea pig,	guinea pig,human,	182.424	0.5805	24.9059
chr2	104902866	104903003	2	horse,guinea pig,	guinea pig,horse,	222.224	0.3884	18.0386
chr2	110022539	110022915	2	dog,guinea pig,	guinea pig,dog,	678.267	0.5001	60.2025
chr2	114087136	114087298	2	horse,guinea pig,	guinea pig,horse,	319.816	0.5051	27.6414
chr2	146430535	146430623	2	dog,guinea pig,	guinea pig,dog,	61.197	0.2359	4.98508
chr2	148396697	148396824	2	cow,guinea pig,	guinea pig,cow,	103.744	0.3542	8.89816
chr3	8903277	8903396	2	cow,horse,rat,	rat,alpaca-horse,	65.207	0.2497	5.04929
chr3	46885459	46885559	2	human,dog,	human,dog,	126.62	0.4052	10.6483
chr3	67165362	67165481	2	horse,dog,	horse,dog,	170.798	0.4154	16.6471
chr3	85604395	85604551	2	human,guinea pig,	guinea pig,human,	121.514	0.2229	6.14147
chr3	89458710	89458803	2	dog,guinea pig,	guinea pig,dog,	45.567	0.177	4.96051
chr3	89590097	89590187	2	dog,guinea pig,	guinea pig,dog,	79.145	0.3507	7.1337
chr3	114928521	114928610	2	cow,guinea pig,	guinea pig,cow,	61.749	0.2432	5.08259
chr3	127094401	127094482	2	elephant,guinea pig,	guinea pig,elephant,	100.383	0.3584	10.0055
chr3	132222106	132222178	2	cow,guinea pig,	guinea pig,cow,	75.139	0.4201	6.33852
chr3	147854953	147855023	2	horse,guinea pig,	guinea pig,horse,	66.535	0.2609	4.4193
chr3	152434419	152434499	4	human,horse,dog,elephant,guinea pig,	guinea pig,human,horse-cat,elephant,	29.388	0.2893	3.20594
chr4	4114381	4114475	2	cow,guinea pig,	guinea pig,cow,	129.051	0.3812	10.3829
chr4	5090878	5090954	2	cow,guinea pig,	guinea pig,cow,	123.071	0.5508	16.3542
chr4	7536584	7536686	2	cow,guinea pig,	guinea pig,cow,	80.879	0.327	6.5201
chr4	10068908	10068990	2	cow,guinea pig,	guinea pig,cow,	98.922	0.4373	8.86305
chr4	12441572	12441644	2	cow,guinea pig,	guinea pig,cow,	43.901	0.2263	3.42489
chr4	14214596	14214668	2	cow,guinea pig,	guinea pig,cow,	76.728	0.3892	7.23069
chr4	48976272	48976432	2	cow,guinea pig,	guinea pig,cow,	204.549	0.3507	13.5382
chr4	55182396	55182500	2	cow,dog,	cow,dog,	102.776	0.3614	9.40881
chr4	103779079	103779163	2	cow,dog,	cow,dog,	118.435	0.4174	12.4632
chr4	114165008	114165105	2	elephant,guinea pig,	guinea pig,elephant,	77.215	0.241	4.79187
chr4	147553794	147553877	2	dog,guinea pig,	guinea pig,dog,	79.95	0.2957	5.53492
chr5	18004436	18004535	2	cow,guinea pig,	guinea pig,cow,	103.42	0.3143	7.54638
chr5	27566348	27566459	2	cow,guinea pig,	guinea pig,cow,	50.356	0.1864	4.26431
chr5	29155373	29155490	2	cow,dog,	cow,dog,	17.341	0.0553	2.17802
chr5	29764765	29764964	2	cow,dog,	cow,dog,	157.222	0.2612	12.2283
chr5	67898381	67898451	2	elephant,guinea pig,	guinea pig,elephant,	77.944	0.3815	8.50955
chr5	140575997	140576132	2	human,cow,	human,cow,	142.183	0.4203	14.6578
chr5	141247617	141247696	2	human,cow,	human,cow,	68.157	0.2596	6.76656
chr5	149302790	149302870	2	cow,dog,	cow,dog,	69.672	0.3711	7.53477
chr6	10435362	10435520	2	dog,rat,	rat,dog,	193.543	0.3965	14.4323
chr6	13671252	13671339	2	dog,guinea pig,	guinea pig,dog,	41.354	0.1578	3.51345
chr6	43500075	43500196	2	dog,elephant,	dog,elephant,	160.555	0.4056	17.8689
chr6	112106465	112106555	2	cow,dog,	cow,dog,	102.345	0.3664	9.58509
chr6	117055147	117055218	2	elephant,guinea pig,	guinea pig,elephant,	95.507	0.3431	7.52236
chr6	144218369	144218459	2	horse,guinea pig,	guinea pig,horse,	134.229	0.4856	7.61012
chr7	152077820	152077897	2	cow,guinea pig,	guinea pig,cow,	32.307	0.2028	2.23653
chr8	10888941	10889013	2	cow,guinea pig,	guinea pig,cow,	27.22	0.1174	2.24577
chr8	11116820	11116895	2	dog,guinea pig,	guinea pig,dog,	52.722	0.2802	4.68691
chr8	11139367	11139478	2	rat,guinea pig,	rat,guinea pig,	82.931	0.2237	7.25241
chr8	12609855	12610165	2	dog,guinea pig,	guinea pig,dog,	334.712	0.4223	34.6616
chr8	14477180	14477274	2	cow,guinea pig,	guinea pig,cow,	56.537	0.2289	5.48426
chr8	14712930	14713006	2	cow,guinea pig,	guinea pig,cow,	20.583	0.1232	2.43352
chr8	15115933	15116131	2	dog,guinea pig,	guinea pig,dog,	169.922	0.273	13.6725
chr8	15306999	15307087	2	cow,guinea pig,	guinea pig,cow,	30.468	0.1248	3.35691
chr8	15470021	15470114	2	human,guinea pig,	guinea pig,human,	51.871	0.2165	6.17496
chr8	16955188	16955260	2	elephant,guinea pig,	guinea pig,elephant,	27.016	0.1409	2.58613
chr8	45698956	45699098	2	cow,guinea pig,	guinea pig,cow,	105.573	0.1997	5.51666
chr8	45732680	45732789	2	cow,guinea pig,	guinea pig,cow,	172.134	0.4476	19.1841
chr8	55226076	55226240	2	human,dog,	human,dog,	212.552	0.4169	18.8065
chr8	58204872	58204953	2	elephant,guinea pig,	guinea pig,elephant,	125.701	0.3841	6.52279
chr8	78012689	78012764	2	human,dog,	human,dog,	86.346	0.4664	7.84929
chr8	112506413	112506490	2	dog,guinea pig,	guinea pig,dog,	84.143	0.3688	7.45292
chr8	126759783	126759876	2	cow,guinea pig,	guinea pig,cow,	24.057	0.1087	2.28168
chr9	5595298	5595436	2	cow,rat,	rat,cow,	177.127	0.3555	13.5243
chr9	5595477	5595553	2	cow,rat,	rat,cow,	107.746	0.3747	10.3682
chr9	5595604	5595697	2	cow,rat,	rat,cow,	38.919	0.1081	1.68354
chr9	9628501	9628623	2	human,dog,	human,dog,	211.814	0.5294	20.8935
chr9	26520825	26520911	2	human,guinea pig,	guinea pig,human,	93.311	0.4501	6.041
chr9	33822102	33822204	2	cow,horse,dog,guinea pig,	guinea pig,alpaca-horse,	53.175	0.2773	4.78345
chr9	45789387	45789545	2	cow,guinea pig,	guinea pig,cow,	258.482	0.4646	20.3968
chr9	63290583	63290696	2	cow,horse,	cow,horse,	131.402	0.3387	10.1661
chr9	69321596	69321706	2	rat,guinea pig,	rat,guinea pig,	47.896	0.1596	3.3479
chr9	70841308	70841398	2	cow,dog,	cow,dog,	146.876	0.5241	17.2041
chr9	72839437	72839527	2	human,guinea pig,	guinea pig,human,	123.439	0.3942	9.72811
chr9	75310963	75311051	2	elephant,guinea pig,	guinea pig,elephant,	115.294	0.4289	9.23095
chr9	85803331	85803468	2	human,horse,	human,horse,	46.68	0.1127	2.27612
chr9	89811593	89811665	2	dog,guinea pig,	guinea pig,dog,	72.32	0.3299	4.35249
chr10	12348417	12348522	2	cow,dog,	cow,dog,	32.835	0.1194	2.68382
chr10	15081196	15081293	2	cow,dog,	cow,dog,	117.209	0.3484	9.77258
chr10	20362373	20362619	2	human,dog,	human,dog,	377.561	0.4893	30.5147
chr10	25251157	25251274	2	cow,rat,	rat,cow,	213.271	0.4487	22.356
chr10	27300037	27300259	2	horse,dog,	horse,dog,	197.883	0.2984	14.0238
chr10	35283106	35283186	2	human,guinea pig,	guinea pig,human,	27.912	0.1334	1.93501
chr10	55851322	55851397	2	cow,horse,	cow,horse,	13.499	0.0655	1.311
chr10	63099726	63099965	2	human,guinea pig,	guinea pig,human,	328.005	0.4243	24.9014
chr10	71388532	71388658	2	cow,dog,	cow,dog,	119.857	0.4036	11.6055
chr10	106501097	106501169	2	dog,guinea pig,	guinea pig,dog,	68.25	0.3118	6.30478
chr10	106501230	106501305	2	dog,guinea pig,	guinea pig,dog,	84.599	0.4247	7.48386
chr10	107792180	107792252	2	human,cow,	human,cow,	77.877	0.4831	7.88203
chr10	115659991	115660114	2	human,rat,	rat,human,	151.91	0.293	11.09
chr10	116194902	116195094	2	horse,dog,	horse,dog,	278.499	0.3834	22.6391
chr11	22137541	22137612	2	human,guinea pig,	guinea pig,human,	94.141	0.4322	9.84727	sweep region in hg19 covers EHBP1 and OTX1
chr11	24733584	24733655	2	cow,dog,	cow,dog,	47.451	0.2463	2.87056
chr11	26834657	26834840	2	dog,guinea pig,	guinea pig,dog,	280.391	0.5149	24.6917
chr11	76996960	76997035	2	cow,horse,	cow,horse,	116.965	0.4235	10.1826
chr11	91530022	91530113	2	cow,dog,	cow,dog,	147.404	0.5886	18.9991
chr11	111495740	111495817	2	horse,guinea pig,	guinea pig,horse,	118.888	0.5012	14.2926
chr11	111495851	111495963	2	horse,guinea pig,	guinea pig,horse,	140.39	0.4181	8.89849
chr12	3262883	3262955	2	human,guinea pig,	guinea pig,human,	50.713	0.2839	4.31284
chr12	26302057	26302148	2	elephant,guinea pig,	guinea pig,elephant,	29.298	0.104	2.85417
chr12	27576579	27576659	2	human,guinea pig,	guinea pig,human,	74.842	0.3507	6.72294
chr12	29240609	29240688	3	cow,horse,guinea pig,	guinea pig,cow,horse,	22.401	0.12	2.60304
chr12	29961755	29961873	2	dog,guinea pig,	guinea pig,dog,	149.638	0.4224	16.8643
chr12	30935257	30935337	2	cow,guinea pig,	guinea pig,cow,	50.187	0.2567	4.75639
chr12	46133964	46134067	2	human,guinea pig,	guinea pig,human,	165.797	0.5609	18.9859
chr12	85177472	85177728	2	dog,guinea pig,	guinea pig,dog,	552.159	0.6475	73.5586
chr12	112547667	112547770	2	dog,guinea pig,	guinea pig,dog,	73.727	0.2419	5.18322
chr12	118150357	118150518	2	cow,dog,	cow,dog,	200.27	0.467	15.9287
chr12	118165875	118165983	2	cow,dog,	cow,dog,	76.991	0.2956	6.08111
chr12	118250757	118250867	2	cow,guinea pig,	guinea pig,cow,	56.808	0.2273	6.04965
chr13	5991551	5991628	2	human,horse,	human,horse,	43.229	0.2047	3.68809
chr13	6470912	6471003	2	cow,dog,	cow,dog,	131.135	0.5166	18.5048
chr13	24219850	24219950	2	human,elephant,	human,elephant,	114.761	0.4057	13.6209
chr13	29398260	29398363	2	human,cow,	human,cow,	93.6	0.3379	6.38683
chr13	31171954	31172037	2	cow,guinea pig,	guinea pig,cow,	30.124	0.1356	1.59934
chr13	31172158	31172319	2	cow,guinea pig,	guinea pig,cow,	45.94	0.0885	2.81136
chr13	31172330	31172423	2	cow,guinea pig,	guinea pig,cow,	10.191	0.0319	1.54994
chr13	35026872	35027146	2	cow,guinea pig,	guinea pig,cow,	125.959	0.2186	7.41989
chr13	36623951	36624107	2	cow,dog,	cow,dog,	89.061	0.2003	4.88193
chr13	63933326	63933397	2	horse,guinea pig,	guinea pig,horse,	121.354	0.4939	12.3703
chr13	72486130	72486214	2	cow,guinea pig,	guinea pig,cow,	14.837	0.0864	1.73749
chr13	108203684	108203784	2	rat,guinea pig,	rat,guinea pig,	170.465	0.4605	17.032
chr13	114042367	114042554	2	cow,dog,	cow,dog,	224.786	0.4117	20.0309
chr14	23966705	23966804	2	cow,dog,	cow,dog,	93.684	0.3366	8.14768
chr14	26084394	26084619	2	horse,guinea pig,	guinea pig,horse,	67.145	0.1181	3.61812
chr14	59333901	59334005	2	cow,guinea pig,	guinea pig,cow,	102.474	0.4438	12.2832
chr14	60163108	60163182	2	cow,dog,	cow,dog,	108.178	0.4678	11.0241
chr14	62655815	62655921	2	cow,dog,	cow,dog,	244.408	0.59	30.291
chr14	83022709	83022818	2	cow,guinea pig,	guinea pig,cow,	116.615	0.3641	10.0972
chr14	97492851	97493012	2	human,cow,	human,cow,	236.115	0.3646	16.3281
chr14	106178778	106178852	2	dog,guinea pig,	guinea pig,dog,	116.644	0.4959	12.9414
chr14	115172391	115172496	2	cow,horse,	cow,horse,	107.216	0.3632	10.2369
chr14	118219667	118219762	2	cow,rat,	rat,cow,	179.509	0.4991	19.7462
chr15	8005597	8005695	3	human,rat,guinea pig,	rat,guinea pig,human,	175.073	0.5548	17.6704	sweep region in hg19 covers WDR70
chr15	24529044	24529139	2	cow,horse,	cow,horse,	99.899	0.4442	8.93548
chr15	25889229	25889305	2	dog,guinea pig,	guinea pig,dog,	80.905	0.3421	8.64461
chr15	37745318	37745464	2	dog,guinea pig,	guinea pig,dog,	205.824	0.4201	16.9308
chr15	42546301	42546471	2	cow,guinea pig,	guinea pig,cow,	33.863	0.071	1.89592
chr15	42947572	42947720	2	rat,guinea pig,	rat,guinea pig,	302.054	0.6175	36.8807
chr15	49664583	49664714	2	cow,dog,	cow,dog,	209.498	0.5417	18.6566
chr15	90934725	90934841	2	cow,guinea pig,	guinea pig,cow,	99.69	0.3415	6.75301
chr16	9075085	9075172	2	cow,guinea pig,	guinea pig,cow,	107.412	0.4169	9.12566
chr16	28232015	28232168	2	dog,guinea pig,	guinea pig,dog,	256.338	0.4518	21.478
chr16	32677241	32677334	2	cow,guinea pig,	guinea pig,cow,	64.058	0.2092	4.38973
chr16	48195654	48195793	2	horse,elephant,	horse,elephant,	176.882	0.3699	13.3921
chr16	48195824	48195901	2	horse,elephant,	horse,elephant,	105.955	0.401	9.53629
chr16	48195950	48196125	2	horse,elephant,	horse,elephant,	327.391	0.4957	31.1243
chr16	48196189	48196266	2	horse,elephant,	horse,elephant,	105.899	0.4274	8.18242
chr16	77970193	77970368	3	cow,horse,dog,	cow,horse,dog,	279.595	0.4903	28.9509
chr16	92665158	92665229	2	human,elephant,	human,elephant,	33.857	0.2289	3.6721
chr16	96601521	96601601	2	rat,guinea pig,	rat,guinea pig,	126.885	0.5017	17.157
chr17	3366266	3366339	2	cow,dog,	cow,dog,	21.08	0.1181	2.20931
chr17	6089123	6089207	2	cow,guinea pig,	guinea pig,cow,	114.411	0.5101	14.1185
chr17	59497157	59497423	2	cow,dog,	cow,dog,	543.496	0.5662	59.8395
chr17	61958347	61958429	2	cow,dog,	cow,dog,	91.397	0.4652	8.4824
chr17	67883546	67883618	2	cow,guinea pig,	guinea pig,cow,	56.595	0.3148	5.89747
chr17	90910411	90910517	2	cow,dog,	cow,dog,	168.292	0.5648	18.1765
chr18	13894411	13894543	2	human,cow,	human,cow,	217.807	0.4446	18.6955
chr18	30494064	30494138	3	human,dog,guinea pig,	guinea pig,human,dog,	48.226	0.3894	6.05015
chr18	38338583	38338653	2	rat,guinea pig,	rat,guinea pig,	49.201	0.2758	5.09658
chr18	39810141	39810221	2	cow,dog,	cow,dog,	78.389	0.2939	6.77866
chr18	41126767	41126837	3	cow,elephant,guinea pig,	guinea pig,cow,elephant,	55.94	0.3093	4.22901
chr18	68387383	68387514	2	cow,dog,	cow,dog,	158.597	0.4065	12.9383
chr19	15419693	15419763	3	cow,horse,guinea pig,	guinea pig,cow,horse,	55.269	0.2836	4.12313
chr19	37908473	37908577	2	cow,guinea pig,	guinea pig,cow,	76.021	0.2662	5.50728
chr19	42643192	42643301	2	elephant,guinea pig,	guinea pig,elephant,	79.873	0.307	6.72632
chr19	56315751	56315881	2	cow,dog,	cow,dog,	141.673	0.3514	12.4608
chr19	58999711	58999789	2	cow,guinea pig,	guinea pig,cow,	49.333	0.2994	4.26632
chrX	46545757	46545849	2	dog,guinea pig,	guinea pig,dog,	104.236	0.3605	8.25626
chrX	46545941	46546221	2	dog,guinea pig,	guinea pig,dog,	656.737	0.6429	92.7307
chrX	72352325	72352406	2	rat,guinea pig,	rat,guinea pig,	65.611	0.2813	3.77319
chrX	108858274	108858345	2	human,dog,	human,dog,	59.529	0.4577	7.83321
chrX	109442642	109442847	2	human,dog,	human,dog,	165.401	0.4574	17.8113
chrX	110804495	110804683	2	dog,guinea pig,	guinea pig,dog,	181.302	0.3671	13.892
chrX	112399181	112399351	2	human,horse,	human,horse,	43.21	0.1348	3.253
chrX	124974133	124974223	2	dog,guinea pig,	guinea pig,dog,	72.448	0.3568	4.46663
chrX	125254834	125254997	2	dog,guinea pig,	guinea pig,dog,	265.388	0.4643	17.6832
chrX	125361845	125361919	2	dog,guinea pig,	guinea pig,dog,	94.428	0.4473	10.8835
chrX	133619204	133619355	2	dog,guinea pig,	guinea pig,dog,	121.348	0.384	8.46606

## Sheet: Primate losses, mouse reference
CNE losses in human, chimp, orangutan, rhesus, marmoset. Mouse-referenced alignment. mm9 assembly
chr	start	end	no. independent losses	species with CNE losses	loss nodes in the phylogenetic tree	GERP number of rejected substitutions	GERP fraction of rejected substitutions	phyloP conservation P-value
chr1	165255812	165255891	2	rhesus,marmoset,	rhesus,marmoset,	131.655	0.5549	19.3024
chr2	17660381	17660485	2	marmoset,human,	human,marmoset,	183.846	0.4952	17.4534
chr2	56898260	56898438	2	rhesus,human,	human,rhesus,	343.281	0.462	17.1342
chr2	99988640	99988783	2	rhesus,marmoset,	rhesus,marmoset,	209.71	0.3931	17.0817
chr3	11216490	11216572	2	rhesus,marmoset,	rhesus,marmoset,	113.196	0.3567	10.3143
chr3	47256870	47256945	2	chimpanzee,marmoset,	chimpanzee,marmoset,	80.164	0.3494	6.93648
chr3	147962499	147962575	2	rhesus,marmoset,	rhesus,marmoset,	111.01	0.4502	10.2291
chr5	68389532	68389616	2	rhesus,marmoset,	rhesus,marmoset,	92.872	0.367	7.2217
chr6	143376537	143376634	2	marmoset,orangutan,	orangutan,marmoset,	61.296	0.3136	5.8244
chr8	17679452	17679590	2	marmoset,human,	human,marmoset,	226.121	0.4795	24.5112
chr8	46139930	46140036	2	chimpanzee,marmoset,	chimpanzee,marmoset,	141.477	0.3772	14.1073
chr9	50070743	50070832	2	chimpanzee,marmoset,human,	human-chimpanzee,marmoset,	133.49	0.4131	12.0499
chr9	97162572	97162821	2	chimpanzee,rhesus,	chimpanzee,rhesus,	414.772	0.4496	39.5858
chr11	26653425	26653600	2	chimpanzee,orangutan,	chimpanzee,orangutan,	295.481	0.4085	23.3335
chr11	48542385	48542580	2	marmoset,orangutan,	orangutan,marmoset,	332.661	0.4776	27.0926
chr12	95403131	95403300	2	chimpanzee,marmoset,	chimpanzee,marmoset,	289.627	0.4451	25.3956
chr14	101612044	101612166	2	chimpanzee,rhesus,human,	human-chimpanzee,rhesus,	116.384	0.3144	8.20659
chr15	29116014	29116132	2	marmoset,human,	human,marmoset,	200.291	0.455	15.3327
chr16	8229770	8229917	2	chimpanzee,rhesus,	chimpanzee,rhesus,	48.221	0.1691	3.63262
chr16	8356561	8356676	2	chimpanzee,marmoset,	chimpanzee,marmoset,	168.031	0.4713	18.0492
chr16	13034862	13034948	2	rhesus,orangutan,	orangutan,rhesus,	178.766	0.5143	17.1443
chr16	88963379	88963463	2	chimpanzee,marmoset,	chimpanzee,marmoset,	11.615	0.039	1.52427
